# Supplementary material for: Prenatal Exposure to Imidacloprid Affects Cognition and Anxiety-Related Behaviors in Male and Female CD-1 Mice
Source: Toxics. 2025 Oct 27;13(11):918. doi: 10.3390/toxics13110918 (PMC12656406; doi:10.3390/toxics13110918)
Supplement: Supplementary file 1 [file toxics-13-00918-s001.zip]

Archive with 1 entries (1 files):
- toxics-3942951-supplementary.pdf
